# Supplementary material for: Microfluidic-Assisted Fabrication of Dual-Coated pH-Sensitive Mesoporous Silica Nanoparticles for Protein Delivery
Source: Biosensors (Basel). 2022 Mar 18;12(3):181. doi: 10.3390/bios12030181 (PMC8946851; doi:10.3390/bios12030181)
Supplement: Supplementary file 1 [file biosensors-12-00181-s001.zip]

Archive with 1 entries (1 files):
- biosensors-1628009-supplementary.pdf
